# Supplementary material for: EnRICH: Extraction and Ranking using Integration and Criteria Heuristics
Source: BMC Syst Biol. 2013 Jan 15;7:4. doi: 10.1186/1752-0509-7-4 (PMC3564850; doi:10.1186/1752-0509-7-4)
Supplement: Additional file 2 — Gene candidates resulting from the EnRICH filtration and prioritization analyses. This file is the supplementary table of the five gene candidates from the prioritization by using EnRICH in the case study. [file 1752-0509-7-4-S2.xlsx]

## Sheet: Sheet1
Supplementary Table 2. Gene candidates resulting from the EnRICH filtration and prioritization analyses
First three genes are coexpressed with nrl, nr2e3, rho in wildtype and are not coexpressed with these genes in nrl-mutant, but are down regulated at p6, p10 (like rho and nr2e3) in nrl-mutant
Last two genes are coexpressed with nrl, nr2e3, rho in wildtype and are not coexpressed with these genes in nrl-mutant, but are up regulated at p6, p10 (like rho and nr2e3) in nrl-mutant
Gene symbol	Full name	Previously known retinal disease genes	NCBI link	WikiGenes link
pde6b	phosphodiesterase 6B, cGMP, rod receptor, beta polypeptide	yes	http://www.ncbi.nlm.nih.gov/gene/18587	http://www.wikigenes.org/e/gene/e/18587.html
cnga1	cyclic nucleotide gated channel alpha 1	yes	http://www.ncbi.nlm.nih.gov/gene/12788	http://www.wikigenes.org/e/gene/e/12788.html
gnb1	guanine nucleotide binding protein (G protein), beta 1	yes	http://www.ncbi.nlm.nih.gov/gene/14688	http://www.wikigenes.org/e/gene/e/14688.html
kcne2	potassium voltage-gated channel, Isk-related subfamily, gene 2	no	http://www.ncbi.nlm.nih.gov/gene/246133	http://www.wikigenes.org/e/gene/e/246133.html
guca1a	guanylate cyclase activator 1a (retina)	yes	http://www.ncbi.nlm.nih.gov/gene/14913	http://www.wikigenes.org/e/gene/e/14913.html
